# Supplementary material for: Intersectionality, BRCA Genetic Testing, and Intrafamilial Communication of Risk: A Qualitative Study
Source: Cancers (Basel). 2024 May 2;16(9):1766. doi: 10.3390/cancers16091766 (PMC11083191; doi:10.3390/cancers16091766)
Supplement: Supplementary file 1 [file cancers-16-01766-s001.zip]

Archive with 1 entries (1 files):
- cancers-2955786-supplementary.pdf
